# Supplementary material for: Development and Validation of a 5K Liquid Chip for Identifying Cashmere Goat Populations in Inner Mongolia Autonomous Region
Source: Animals (Basel). 2024 Dec 12;14(24):3589. doi: 10.3390/ani14243589 (PMC11672763; doi:10.3390/ani14243589)
Supplement: Supplementary file 1 [file animals-14-03589-s001.zip]

Archive with 1 entries (1 files):
- animals-3305124-supplementary.pdf
